# Supplementary material for: Apical bulkheads accumulate as adaptive response to impaired bile flow in liver disease
Source: EMBO Rep. 2023 Jul 31;24(9):e57181. doi: 10.15252/embr.202357181 (PMC10481669; doi:10.15252/embr.202357181)
Supplement: Supplementary file 3 — Movie EV1 [file EMBR-24-e57181-s005.zip]

Archive with 3 entries (2 files):
- MovieEV1/
- MovieEV1/MovieEV1.avi
- MovieEV1/README.txt
