# Supplementary material for: Apical bulkheads accumulate as adaptive response to impaired bile flow in liver disease
Source: EMBO Rep. 2023 Jul 31;24(9):e57181. doi: 10.15252/embr.202357181 (PMC10481669; doi:10.15252/embr.202357181)
Supplement: Supplementary file 3 — Movie EV1 [file EMBR-24-e57181-s005.zip › MovieEV1/README.txt]

Movie EV1: 3D reconstruction of a bile canaliculus in liver tissue after BDL of the serial section TEM dataset (from 1F). 
Apical membranes hepatocytes are colored in green and blue, whereas tight junctions are visualized in red.
