# Supplementary material for: Apical bulkheads accumulate as adaptive response to impaired bile flow in liver disease
Source: EMBO Rep. 2023 Jul 31;24(9):e57181. doi: 10.15252/embr.202357181 (PMC10481669; doi:10.15252/embr.202357181)
Supplement: Supplementary file 4 — Movie EV2 [file EMBR-24-e57181-s002.zip › MovieEV2/README.txt]

Movie EV2: 3D reconstruction of a segment of epithelial tube that are formed in liver tissue of PSC patients.
Cells are colored in grey and the bile canaliculi are colored in green.
