# Supplementary material for: Apical bulkheads accumulate as adaptive response to impaired bile flow in liver disease
Source: EMBO Rep. 2023 Jul 31;24(9):e57181. doi: 10.15252/embr.202357181 (PMC10481669; doi:10.15252/embr.202357181)
Supplement: Supplementary file 5 — Movie EV3 [file EMBR-24-e57181-s015.zip › MovieEV3/README.txt]

Movie EV3: Transversal cross-section of the 3D reconstruction of a segment of epithelial tube in liver tissue of PSC patients (from Movie 5) reveals characteristic morphology of liver cell rosettes. 
Cells are colored in grey and the bile canaliculi are colored in green.
