# Supplementary material for: Apical bulkheads accumulate as adaptive response to impaired bile flow in liver disease
Source: EMBO Rep. 2023 Jul 31;24(9):e57181. doi: 10.15252/embr.202357181 (PMC10481669; doi:10.15252/embr.202357181)
Supplement: Supplementary file 7 — Movie EV5 [file EMBR-24-e57181-s013.zip]

Archive with 3 entries (2 files):
- MovieEV5/
- MovieEV5/MovieEV5.avi
- MovieEV5/README.txt
