# Supplementary material for: Apical bulkheads accumulate as adaptive response to impaired bile flow in liver disease
Source: EMBO Rep. 2023 Jul 31;24(9):e57181. doi: 10.15252/embr.202357181 (PMC10481669; doi:10.15252/embr.202357181)
Supplement: Supplementary file 7 — Movie EV5 [file EMBR-24-e57181-s013.zip › MovieEV5/README.txt]

Movie EV5: 3D reconstruction of the bile canaliculi network between a full CV-PV axis in a PSC patient. 
Bile canaliculi are colored in red and veins are colored in red.
