# Supplementary material for: Apical bulkheads accumulate as adaptive response to impaired bile flow in liver disease
Source: EMBO Rep. 2023 Jul 31;24(9):e57181. doi: 10.15252/embr.202357181 (PMC10481669; doi:10.15252/embr.202357181)
Supplement: Supplementary file 8 — Movie EV6 [file EMBR-24-e57181-s016.zip]

Archive with 3 entries (2 files):
- MovieEV6/
- MovieEV6/MovieEV6.avi
- MovieEV6/README.txt
