# Supplementary material for: Apical bulkheads accumulate as adaptive response to impaired bile flow in liver disease
Source: EMBO Rep. 2023 Jul 31;24(9):e57181. doi: 10.15252/embr.202357181 (PMC10481669; doi:10.15252/embr.202357181)
Supplement: Supplementary file 9 — Movie EV7 [file EMBR-24-e57181-s006.zip › MovieEV7/README.txt]

Movie EV7: Time lapse imaging of DMSO-treated primary hepatocytes for 16h with brightfield phase-contrast. 
Images were taken every 0.5h for 16.5h. Representative images are shown.
