# Supplementary material for: Apical bulkheads accumulate as adaptive response to impaired bile flow in liver disease
Source: EMBO Rep. 2023 Jul 31;24(9):e57181. doi: 10.15252/embr.202357181 (PMC10481669; doi:10.15252/embr.202357181)
Supplement: Supplementary file 12 — Source Data for Figure 1 [file EMBR-24-e57181-s008.zip]

Archive with 31 entries (22 files):
- Figure_1/
- Figure_1/1A/
- Figure_1/1A/BDL.tif
- Figure_1/1A/Control.tif
- Figure_1/1A/README.txt
- Figure_1/1B/
- Figure_1/1B/IF_50um_#18-1_Fibronectin_647_CD13_568_Phall_488_DAPI_Sham_PV_BC_2_Airyscan_Processing-1.tif
- Figure_1/1B/IF_50um_#18-2_Fibronectin_647_CD13_568_Phall_488_DAPI_BDL24h_PV_BC_1_Airyscan_Processing_Airyscan_Processing-1.tif
- Figure_1/1B/README.txt
- Figure_1/1C/
- Figure_1/1C/1_Control_647_Fibronectin_568_CD13_488_Phall_DAPI_60x_PV_1-1.tif
- Figure_1/1C/5_MDR2KO_647_Fibronectin_568_CD13_488_Phall_DAPI_60x_CV_1-1.tif
- Figure_1/1C/Readme.txt
- Figure_1/1D/
- Figure_1/1D/1_WT_A651_647_Fibronectin_568_CD13_Phall_DAPI_60x_BC_Airyscan_Processing-1.tif
- Figure_1/1D/4_MDR2--_A994_647_Fibronectin_568_CD13_Phall_DAPI_60x_BC_Airyscan_Processing-1.tif
- Figure_1/1D/Readme.txt
- Figure_1/1E/
- Figure_1/1E/Readme.txt
- Figure_1/1E/Spot-2_aligned_stack.tif
- Figure_1/1G/
- Figure_1/1G/IF_Cryo_#4-1_ZO-1_Phall_488_DAPI_sham1d_63x_tile_1_BC_CV_1_Airyscan_Processing-1.tif
- Figure_1/1G/IF_Cryo_#4-2_ZO-1_Phall_488_DAPI_Bdl1d_63x_tile_2_BC_CV_2_Airyscan_Processing-1.tif
- Figure_1/1G/Readme.txt
- Figure_1/1H/
- Figure_1/1H/IF_50um_#21-1_Fibronectin_647_CD13_568_Phall_488_DAPI_BDL_Cysts_Airy_1_Airyscan_Processing-1.tif
- Figure_1/1H/Readme.txt
- Figure_1/1I/
- Figure_1/1I/gb31-Q2_e2021-10-19_3d1_Zerial-Carlotta-Liver-BDL_i2022-05-11_0041.tif
- Figure_1/1I/gb31-Q2_e2021-10-19_3d1_Zerial-Carlotta-Liver-BDL_i2022-05-11_0050.tif
- Figure_1/1I/Readme.txt
