# Supplementary material for: Apical bulkheads accumulate as adaptive response to impaired bile flow in liver disease
Source: EMBO Rep. 2023 Jul 31;24(9):e57181. doi: 10.15252/embr.202357181 (PMC10481669; doi:10.15252/embr.202357181)
Supplement: Supplementary file 12 — Source Data for Figure 1 [file EMBR-24-e57181-s008.zip › Figure_1/1A/README.txt]

50 um sections of PFA-fixed liver tissue from control and BDL (24h) liver tissue.

Channels:
Fibronectin_647
CD13_568
Phalloidin_488
DAPI
