# Supplementary material for: Apical bulkheads accumulate as adaptive response to impaired bile flow in liver disease
Source: EMBO Rep. 2023 Jul 31;24(9):e57181. doi: 10.15252/embr.202357181 (PMC10481669; doi:10.15252/embr.202357181)
Supplement: Supplementary file 12 — Source Data for Figure 1 [file EMBR-24-e57181-s008.zip › Figure_1/1E/Readme.txt]

Murine liver tissue 24h after BDL.

Serial 80-nm-thin sections imaged with transmission EM.
