# Supplementary material for: Apical bulkheads accumulate as adaptive response to impaired bile flow in liver disease
Source: EMBO Rep. 2023 Jul 31;24(9):e57181. doi: 10.15252/embr.202357181 (PMC10481669; doi:10.15252/embr.202357181)
Supplement: Supplementary file 13 — Source Data for Figure 2 [file EMBR-24-e57181-s004.zip]

Archive with 22 entries (17 files):
- Figure_2/
- Figure_2/2A/
- Figure_2/2A/IF_50um_#4-2_Fibronectin_647_BSEP_568_Phall_488_DAPI_PSCpatient_PV_zoom_stack_2-1.tif
- Figure_2/2A/IF_50um_#4-7_Fibronectin_647_BSEP_568_Phall_488_DAPI_Controlpatient_PV_zoom_stack_1-1.tif
- Figure_2/2A/Readme.txt
- Figure_2/2B/
- Figure_2/2B/1_Control_647_BSEP_Phall_DAPI_60x_BC_1_Airyscan_Processing-1.tif
- Figure_2/2B/1_PSC_647_BSEP_Phall_DAPI_60x_BC3_Airyscan_Processing-1.tif
- Figure_2/2B/Readme.txt
- Figure_2/2C/
- Figure_2/2C/1_Control_647_BSEP_Phall_DAPI_60x_BC_Longt_Airy_Airyscan_Processing.tif
- Figure_2/2C/1_Control_647_BSEP_Phall_DAPI_60x_BC_Transv_Airy_Airyscan_Processing.tif
- Figure_2/2C/1_Control_647_BSEP_Phall_DAPI_60x_BD_Longt_Airy_Airyscan_Processing.tif
- Figure_2/2C/1_Control_647_BSEP_Phall_DAPI_60x_BD_Transv_Airy_Airyscan_Processing.tif
- Figure_2/2C/1_PSC_647_BSEP_Phall_DAPI_60x_Rosette_Longt_Airy_Airyscan_Processing.tif
- Figure_2/2C/1_PSC_647_BSEP_Phall_DAPI_60x_Rosette_Transv_AIry_2_Airyscan_Processing.tif
- Figure_2/2C/Readme.txt
- Figure_2/2F/
- Figure_2/2F/1_Control_Prom1_647_BSEP_555_Phall_488_DAPI_60x_F0.6_2_bsep.tif
- Figure_2/2F/1_Control_Prom1_647_BSEP_555_Phall_488_DAPI_60x_F0.6_3-1.tif
- Figure_2/2F/2_PSC_Prom1_647_BSEP_555_Phall_488_DAPI_60x_F0.6_5_bsep.tif
- Figure_2/2F/Readme.txt
