# Supplementary material for: Apical bulkheads accumulate as adaptive response to impaired bile flow in liver disease
Source: EMBO Rep. 2023 Jul 31;24(9):e57181. doi: 10.15252/embr.202357181 (PMC10481669; doi:10.15252/embr.202357181)
Supplement: Supplementary file 14 — Source Data for Figure 3 [file EMBR-24-e57181-s011.zip]

Archive with 24 entries (18 files):
- Figure_3/
- Figure_3/3A/
- Figure_3/3A/IF_50um_#21-6_Sox9_647_Phall_488_DAPI_PSC_parchy_1_stack-1.tif
- Figure_3/3A/IF_50um_#21-7_Sox9_647_Phall_488_DAPI_Control_parchy_2-1.tif
- Figure_3/3A/IF_50um_#21-7_Sox9_647_Phall_488_DAPI_Control_PV_2-1.tif
- Figure_3/3A/Readme.txt
- Figure_3/3B/
- Figure_3/3B/7_Control_PanCK_647_Phall_488_DAPI_60x_F0.6_2-1.tif
- Figure_3/3B/7_Control_PanCK_647_Phall_488_DAPI_60x_F0.6_3-1.tif
- Figure_3/3B/8_PSC_PanCK_647_Phall_488_DAPI_60x_F0.6_3-1.tif
- Figure_3/3B/Readme.txt
- Figure_3/3C/
- Figure_3/3C/5_Control_Trop2_647_Phall_488_DAPI_60x_F0.6_1_Zoom_10umSB.tif
- Figure_3/3C/5_Control_Trop2_647_Phall_488_DAPI_60x_F0.6_3_zoom_10umSB.tif
- Figure_3/3C/6_PSC_Trop2_647_Phall_488_DAPI_60x_F0.6_4_zoom_10umSB.tif
- Figure_3/3C/Readme.txt
- Figure_3/3D/
- Figure_3/3D/1_Control_Prom1_647_BSEP_555_Phall_488_DAPI_60x_F0.6_2-1.tif
- Figure_3/3D/1_Control_Prom1_647_BSEP_555_Phall_488_DAPI_60x_F0.6_4_bsep.tif
- Figure_3/3D/2_PSC_Prom1_647_BSEP_555_Phall_488_DAPI_60x_F0.6_5_bsep.tif
- Figure_3/3D/Readme.txt
- Figure_3/3E/
- Figure_3/3E/MAX_IF_50um_#21-6_Sox9_647_Phall_488_DAPI_PSC6890_Pseudobd_1_stack-1.tif
- Figure_3/3E/Readme.txt
