# Supplementary material for: Apical bulkheads accumulate as adaptive response to impaired bile flow in liver disease
Source: EMBO Rep. 2023 Jul 31;24(9):e57181. doi: 10.15252/embr.202357181 (PMC10481669; doi:10.15252/embr.202357181)
Supplement: Supplementary file 15 — Source Data for Figure 4 [file EMBR-24-e57181-s009.zip]

Archive with 27 entries (13 files):
- Figure_4/
- Figure_4/4B/
- Figure_4/4B/BCradius.xlsx
- Figure_4/4C/
- Figure_4/4C/VolumeFraction.xlsx
- Figure_4/4D/
- Figure_4/4D/Surfaceareapervolume.xlsx
- Figure_4/4E/
- Figure_4/4E/Connectivity.xlsx
- Figure_4/4F/
- Figure_4/4F/Branchescrossingzones.xlsx
- Figure_4/4G/
- Figure_4/4G/Junctionsperlength.xlsx
- Figure_4/4H/
- Figure_4/4H/Rosettes.xlsx
- Figure_4/4I/
- Figure_4/4I/Rosettepernetworkvolume.xlsx
- Figure_4/4J/
- Figure_4/4J/Lobuleradius.xlsx
- Figure_4/4K/
- Figure_4/4K/BCpressure_Control.xlsx
- Figure_4/4L/
- Figure_4/4L/BCpressure_PSC.xlsx
- Figure_4/4M/
- Figure_4/4M/RosetteNetworkvolume.xlsx
- Figure_4/4N/
- Figure_4/4N/RosetteConnectivity.xlsx
