# Supplementary material for: Apical bulkheads accumulate as adaptive response to impaired bile flow in liver disease
Source: EMBO Rep. 2023 Jul 31;24(9):e57181. doi: 10.15252/embr.202357181 (PMC10481669; doi:10.15252/embr.202357181)
Supplement: Supplementary file 15 — Source Data for Figure 4 [file EMBR-24-e57181-s009.zip › Figure_4/4B/BCradius.xlsx]

## Sheet: Tabelle1
CV-PV axis	NC_6724a	NC_7012a	NC_7173	PSC_6890a	PSC_6890b	PSC_6890c	PSC_7331a	PSC_7331b	PSC_7331c	PSC_7504a	PSC_7504b	PSC_7504c	PSC_7513a	PSC_7513b	PSC_7513c
50	1.00687	1.03392	1.06395	1.26529	1.10984	0.941989	1.02268	1.07706	1.15389	1.15913	1.01493	0.954334	1.04544	1.14274	1.07062
150	0.891493	1.0173	1.02953	1.08028	1.10587	0.981816	1.09413	1.03072	1.02483	1.12228	0.943721	0.974547	1.11173	1.16984	1.0151
250	0.852331	0.938732	1.06523	1.093	1.11742	0.929087	0.993849	0.992058	1.03324	1.00725	1.01376	0.992937	1.21642	1.21646	1.104
350	0.84312	0.949917	1.0685	1.0431	1.06241	0.936467	0.976976	1.04762	0.997563	1.11644	0.891797	1.08608	1.24015	1.30082	1.14178
450	0.881382	0.901828	1.0871	1.16414	1.09887	1.00253	1.11379	0.968931	1.11458	1.10205	0.938801	0.971188	1.39677	1.19864	1.12204
550	0.911248	0.889714	1.05982	1.09474	1.30355	0.917988	1.04837	1.05719	1.09717	1.06875	0.930056	0.918769	1.31044	1.3236	1.03963
650	0.944193	0.903941	1.09913	1.15274	1.26095	0.999508	1.02824	0.987419	0.961586	1.05344	0.883453	0.989885	1.35858	1.41152	0.985095
750	0.961512	0.908199	1.08443	1.17946	1.28683	0.992244	1.01527	0.929387	0.979495	1.04816	0.973252	0.962281	1.31271	1.50658	1.0476
850	0.939619	0.905966	1.1228	1.2941	1.32098	1.07375	1.05607	0.965954	1.06516	1.09279	0.944627	0.895789	1.44248	1.28022	1.12879
950	0.948671	0.970305	1.11017	1.37582	1.34951	1.17333	1.02616	0.9548	0.966163	1.12396	1.01586	0.863715	1.47746	1.31898	1.27914
Mean	NC_6724a	NC_7012a	NC_7173	PSC_6890	PSC_7331	PSC_7504	PSC_7513			Mean	NC	SD	PSC	SD
50	1.00687	1.03392	1.06395	1.10571	1.08454	1.0428	1.08627			50	1.03491	0.0233135	1.07983	0.0229377
150	0.891493	1.0173	1.02953	1.05599	1.04989	1.01352	1.09889			150	0.979439	0.0623874	1.05457	0.0303052
250	0.852331	0.938732	1.06523	1.0465	1.00638	1.00465	1.17896			250	0.952096	0.0874263	1.05912	0.0711852
350	0.84312	0.949917	1.0685	1.01399	1.00739	1.03144	1.22758			350	0.953846	0.0920535	1.0701	0.0913461
450	0.881382	0.901828	1.0871	1.08851	1.06577	1.00401	1.23915			450	0.956769	0.0925328	1.09936	0.0864263
550	0.911248	0.889714	1.05982	1.10543	1.06758	0.972524	1.22456			550	0.953595	0.0756267	1.09252	0.0903071
650	0.944193	0.903941	1.09913	1.13773	0.992416	0.975591	1.25173			650	0.982421	0.0841458	1.08937	0.112966
750	0.961512	0.908199	1.08443	1.15284	0.974717	0.994563	1.28896			750	0.984715	0.0737943	1.10277	0.127751
850	0.939619	0.905966	1.1228	1.22961	1.02906	0.977734	1.28383			850	0.989462	0.0952802	1.13006	0.129383
950	0.948671	0.970305	1.11017	1.29955	0.982375	1.00118	1.35853			950	1.00971	0.0715788	1.16041	0.170045
