# Supplementary material for: Apical bulkheads accumulate as adaptive response to impaired bile flow in liver disease
Source: EMBO Rep. 2023 Jul 31;24(9):e57181. doi: 10.15252/embr.202357181 (PMC10481669; doi:10.15252/embr.202357181)
Supplement: Supplementary file 15 — Source Data for Figure 4 [file EMBR-24-e57181-s009.zip › Figure_4/4C/VolumeFraction.xlsx]

## Sheet: Tabelle1
	NC_6724a	NC_7012a	NC_7173	PSC_6890a	PSC_6890b	PSC_6890c	PSC_7331a	PSC_7331b	PSC_7331c	PSC_7504a	PSC_7504b	PSC_7504c	PSC_7513a	PSC_7513b	PSC_7513c
50	3.86078	3.05724	2.31318	3.21697	4.11576	1.98147	2.64291	2.89109	2.31252	3.69783	2.39385	1.57982	2.82085	4.14201	3.91899
150	3.20839	3.28745	2.38651	2.93546	3.82343	1.84231	3.77508	2.56839	1.67092	3.14048	1.89914	2.18052	3.46913	3.21009	2.74384
250	2.87057	2.87081	2.80173	2.99631	4.09208	0.967508	2.95111	2.29375	1.35275	3.24149	2.60471	2.16234	3.46803	3.21206	4.09459
350	2.9237	3.03997	2.76242	1.96987	3.43098	1.54112	3.38687	2.60813	2.48536	3.62033	1.73245	2.038	3.98191	3.07402	3.05983
450	2.79788	2.86425	2.92902	2.7409	3.3073	1.61777	4.12577	2.37645	2.50739	3.59998	2.32485	2.39579	4.74602	2.07681	3.52822
550	3.00241	3.44116	3.02519	2.75976	5.20031	1.79825	3.82656	2.83635	2.58359	3.86364	2.04801	1.93229	3.6069	2.22412	3.7685
650	3.59275	3.66303	3.33654	1.81705	4.00039	1.93645	3.66425	2.38134	2.32712	3.25387	2.11643	1.9499	3.76456	2.94358	2.80806
750	4.13898	4.09434	3.54578	2.02297	4.49768	1.9898	3.3922	1.94953	2.05605	3.47849	2.40719	2.1823	3.36512	2.69918	3.89747
850	3.41818	4.14753	3.70936	3.13201	5.73968	2.74665	3.8593	1.99454	2.70449	4.01722	2.42675	1.93637	4.47758	2.61213	3.34379
950	3.60105	4.00336	2.68866	4.57393	5.29699	2.94673	3.30614	2.1689	2.07651	3.49318	2.4512	1.58055	4.05711	2.22207	4.215
	NC_6724a	NC_7012a	NC_7173	PSC_6890	PSC_7331	PSC_7504	PSC_7513				NC	SD	PSC	SD
50	3.86078	3.05724	2.31318	3.10473	2.61551	2.55716	3.62729			50	3.07707	0.631961	2.97617	0.431892
150	3.20839	3.28745	2.38651	2.86707	2.67146	2.40672	3.14102			150	2.96078	0.407353	2.77157	0.268679
250	2.87057	2.87081	2.80173	2.6853	2.1992	2.66952	3.59156			250	2.84771	0.032507	2.7864	0.504224
350	2.9237	3.03997	2.76242	2.31399	2.82679	2.46359	3.37192			350	2.9087	0.113805	2.74407	0.407638
450	2.79788	2.86425	2.92902	2.55532	3.0032	2.77354	3.45035			450	2.86372	0.0535393	2.9456	0.331666
550	3.00241	3.44116	3.02519	3.25277	3.08217	2.61465	3.19984			550	3.15625	0.201671	3.03736	0.251741
650	3.59275	3.66303	3.33654	2.58463	2.7909	2.44007	3.17207			650	3.53077	0.140309	2.74692	0.27531
750	4.13898	4.09434	3.54578	2.83682	2.46593	2.68933	3.32059			750	3.92637	0.269734	2.82817	0.313468
850	3.41818	4.14753	3.70936	3.87278	2.85277	2.79345	3.47783			850	3.75836	0.299765	3.24921	0.448886
950	3.60105	4.00336	2.68866	4.27255	2.51718	2.50831	3.49806			950	3.43102	0.550025	3.19903	0.738898
