# Supplementary material for: Apical bulkheads accumulate as adaptive response to impaired bile flow in liver disease
Source: EMBO Rep. 2023 Jul 31;24(9):e57181. doi: 10.15252/embr.202357181 (PMC10481669; doi:10.15252/embr.202357181)
Supplement: Supplementary file 15 — Source Data for Figure 4 [file EMBR-24-e57181-s009.zip › Figure_4/4D/Surfaceareapervolume.xlsx]

## Sheet: Tabelle1
	NC_6724a	NC_7012a	NC_7173	PSC_6890a	PSC_6890b	PSC_6890c	PSC_7331a	PSC_7331b	PSC_7331c	PSC_7504a	PSC_7504b	PSC_7504c	PSC_7513a	PSC_7513b	PSC_7513c
50	5.97949e+07	4.51341e+07	3.79031e+07	3.92802e+07	5.45902e+07	3.07993e+07	3.94311e+07	4.00151e+07	2.98277e+07	4.69535e+07	3.47407e+07	2.2911e+07	4.11288e+07	5.52243e+07	5.48549e+07
150	5.66961e+07	5.0296e+07	4.03364e+07	4.12696e+07	5.02693e+07	2.79137e+07	5.0929e+07	3.64206e+07	2.40002e+07	4.28343e+07	2.89829e+07	3.01929e+07	4.70831e+07	4.17067e+07	4.19363e+07
250	5.32565e+07	4.81036e+07	4.52814e+07	4.12886e+07	5.32762e+07	1.59676e+07	4.41097e+07	3.54859e+07	2.03503e+07	4.68254e+07	3.69962e+07	3.08834e+07	4.07775e+07	3.95769e+07	5.61049e+07
350	5.44993e+07	5.1028e+07	4.55733e+07	3.05978e+07	4.87392e+07	2.48733e+07	4.95674e+07	3.66969e+07	3.62477e+07	4.89897e+07	2.89249e+07	2.83668e+07	3.94654e+07	3.47271e+07	4.11249e+07
450	5.0435e+07	4.95442e+07	4.73714e+07	3.59039e+07	4.19509e+07	2.42336e+07	5.35281e+07	3.72462e+07	3.40238e+07	4.96348e+07	3.71042e+07	3.45874e+07	4.3204e+07	2.77074e+07	4.51244e+07
550	5.24706e+07	5.99549e+07	4.92654e+07	3.53202e+07	5.23675e+07	2.88922e+07	5.28838e+07	4.01387e+07	3.41112e+07	5.34611e+07	3.3678e+07	2.89358e+07	4.17381e+07	2.71592e+07	5.41001e+07
650	6.11283e+07	6.28501e+07	5.28678e+07	2.54665e+07	4.63017e+07	2.7389e+07	5.18268e+07	3.46081e+07	3.59028e+07	4.68003e+07	3.63074e+07	2.86971e+07	4.00322e+07	3.32144e+07	4.36934e+07
750	6.84428e+07	7.03153e+07	5.62854e+07	2.66228e+07	4.93e+07	3.02234e+07	4.80626e+07	3.06408e+07	3.14692e+07	4.82751e+07	3.75462e+07	3.244e+07	3.77908e+07	2.84366e+07	5.45542e+07
850	5.68971e+07	7.01625e+07	5.7344e+07	3.69424e+07	6.34249e+07	3.81946e+07	5.15465e+07	2.9844e+07	3.77761e+07	5.29303e+07	3.75734e+07	2.97238e+07	4.23339e+07	3.08097e+07	4.51982e+07
950	5.95771e+07	6.39523e+07	4.27359e+07	4.91596e+07	5.491e+07	3.5946e+07	4.65903e+07	3.45933e+07	3.15179e+07	4.579e+07	3.36571e+07	2.55213e+07	3.86678e+07	2.60616e+07	4.67164e+07
	NC_6724a	NC_7012a	NC_7173	PSC_6890	PSC_7331	PSC_7504	PSC_7513				NC	SD	PSC	SD
50	5.97949e+07	4.51341e+07	3.79031e+07	4.15566e+07	3.64246e+07	3.48684e+07	5.04026e+07			50	4.76107e+07	9.10721e+06	4.08131e+07	6.06446e+06
150	5.66961e+07	5.0296e+07	4.03364e+07	3.98176e+07	3.71166e+07	3.40034e+07	4.35754e+07			150	4.91095e+07	6.73128e+06	3.86282e+07	3.52005e+06
250	5.32565e+07	4.81036e+07	4.52814e+07	3.68441e+07	3.33153e+07	3.8235e+07	4.54865e+07			250	4.88805e+07	3.30183e+06	3.84702e+07	4.43002e+06
350	5.44993e+07	5.1028e+07	4.55733e+07	3.47368e+07	4.08373e+07	3.54271e+07	3.84391e+07			350	5.03669e+07	3.6739e+06	3.73601e+07	2.44302e+06
450	5.0435e+07	4.95442e+07	4.73714e+07	3.40295e+07	4.15994e+07	4.04421e+07	3.86786e+07			450	4.91169e+07	1.28671e+06	3.86874e+07	2.88337e+06
550	5.24706e+07	5.99549e+07	4.92654e+07	3.886e+07	4.23779e+07	3.86917e+07	4.09991e+07			550	5.3897e+07	4.47899e+06	4.02322e+07	1.53689e+06
650	6.11283e+07	6.28501e+07	5.28678e+07	3.30524e+07	4.07792e+07	3.72683e+07	3.898e+07			650	5.89487e+07	4.35695e+06	3.752e+07	2.86256e+06
750	6.84428e+07	7.03153e+07	5.62854e+07	3.53821e+07	3.67242e+07	3.94204e+07	4.02605e+07			750	6.50145e+07	6.21954e+06	3.79468e+07	1.97469e+06
850	5.68971e+07	7.01625e+07	5.7344e+07	4.61873e+07	3.97222e+07	4.00758e+07	3.94473e+07			850	6.14679e+07	6.15073e+06	4.13582e+07	2.79699e+06
950	5.95771e+07	6.39523e+07	4.27359e+07	4.66719e+07	3.75672e+07	3.49895e+07	3.71486e+07			950	5.54218e+07	9.14636e+06	3.90943e+07	4.48295e+06
