# Supplementary material for: Apical bulkheads accumulate as adaptive response to impaired bile flow in liver disease
Source: EMBO Rep. 2023 Jul 31;24(9):e57181. doi: 10.15252/embr.202357181 (PMC10481669; doi:10.15252/embr.202357181)
Supplement: Supplementary file 15 — Source Data for Figure 4 [file EMBR-24-e57181-s009.zip › Figure_4/4E/Connectivity.xlsx]

## Sheet: Tabelle1
	NC_6724a	NC_7012a	NC_7173	PSC_6890a	PSC_6890b	PSC_6890c	PSC_7331a	PSC_7331b	PSC_7331c	PSC_7504a	PSC_7504b	PSC_7504c	PSC_7513a	PSC_7513b	PSC_7513c
50	0.762021	0.496787	0.588565	0.461538	0.948238	0	0.633253	0.93204	0	0.905952	0.972907	0.579533	0.340772	0.958544	0.971032
150	0.862005	0.672596	0.86521	0.631209	0.956041	0	0.95562	0.966127	0	0.833043	0.988208	0.8816	0.557973	0.924833	0.836622
250	0.925119	0.766023	0.85786	0.570081	0.985543	0.148095	0.968191	0.990617	0.282016	0.85209	0.978428	0.996912	0.615377	0.868495	0.975102
350	0.922027	0.808294	0.864334	0.471842	0.948892	0.467693	0.942091	0.905015	0.51053	0.874896	0.954079	0.857574	0.761284	0.573254	0.932053
450	0.849811	0.851906	0.852077	0.521174	0.927092	0.470175	0.908353	1	0.545431	0.894964	0.930903	0.671146	0.88225	0.204869	0.922679
550	0.868292	0.89002	0.860065	0.674736	0.89649	0.550889	0.957398	1	0.57403	0.922671	0.967759	0.875788	0.916136	0.51112	0.995908
650	0.973867	0.983637	0.859405	0.180418	0.965976	0.699118	0.940509	0.996697	0.157353	0.902004	0.996138	0.892099	0.829704	0.0700101	0.976319
750	0.9491	0.970866	0.912952	0.0413742	0.937527	0.776708	0.964256	0.849939	0.344699	0.876814	0.966949	0.985229	0.571625	0.00517464	0.986461
850	0.952702	0.950893	0.786433	0.0366675	0.231992	0.807342	0.932436	0.721933	0.466969	0.885728	0.980841	0.932395	0.493509	0	0.932076
950	0.873645	0.900968	0.708106	0	0.303838	0.563456	0.91131	0.824176	0.447336	0.913436	0.870968	0.862509	0.408965	0	0.992416
	NC_6724a	NC_7012a	NC_7173	PSC_6890	PSC_7331	PSC_7504	PSC_7513				NC	SD	PSC	SD
50	0.762021	0.496787	0.588565	0.469926	0.521764	0.819464	0.756783			50	0.615791	0.109979	0.641984	0.148942
150	0.862005	0.672596	0.86521	0.529083	0.640582	0.90095	0.773143			150	0.799937	0.0900533	0.71094	0.139638
250	0.925119	0.766023	0.85786	0.567906	0.746941	0.942477	0.819658			250	0.849667	0.0652088	0.769246	0.135633
350	0.922027	0.808294	0.864334	0.629476	0.785879	0.895516	0.75553			350	0.864885	0.0464328	0.7666	0.0947584
450	0.849811	0.851906	0.852077	0.63948	0.817928	0.832337	0.669933			450	0.851265	0.00103038	0.73992	0.0860416
550	0.868292	0.89002	0.860065	0.707372	0.843809	0.922072	0.807722			550	0.872792	0.0126364	0.820244	0.0771707
650	0.973867	0.983637	0.859405	0.615171	0.698186	0.93008	0.625344			650	0.93897	0.0564018	0.717195	0.127011
750	0.9491	0.970866	0.912952	0.585203	0.719631	0.942997	0.521087			750	0.944306	0.0238852	0.69223	0.161539
850	0.952702	0.950893	0.786433	0.358667	0.707113	0.932988	0.475195			850	0.896676	0.0779568	0.618491	0.220683
950	0.873645	0.900968	0.708106	0.289098	0.727607	0.882304	0.467127			950	0.827573	0.0852091	0.591534	0.229133
