# Supplementary material for: Apical bulkheads accumulate as adaptive response to impaired bile flow in liver disease
Source: EMBO Rep. 2023 Jul 31;24(9):e57181. doi: 10.15252/embr.202357181 (PMC10481669; doi:10.15252/embr.202357181)
Supplement: Supplementary file 15 — Source Data for Figure 4 [file EMBR-24-e57181-s009.zip › Figure_4/4F/Branchescrossingzones.xlsx]

## Sheet: Tabelle1
	NC_6724a	NC_7012a	NC_7173	PSC_6890a	PSC_6890b	PSC_6890c	PSC_7331a	PSC_7331b	PSC_7331c	PSC_7504a	PSC_7504b	PSC_7504c	PSC_7513a	PSC_7513b	PSC_7513c
1	2913.79	2377.85	1633.18	2031.47	2125.27	1515.09	1990.97	1371.48	744.897	1421.6	1429.35	972.308	1892.34	2260.35	1581.86
2	2302.81	2280.07	2553.17	2063.26	2418.48	1036.24	2406.25	1559.85	665.829	1521.18	2011.99	1178.52	1621.03	2070.91	1800.64
3	3039.44	2145.62	2529.31	1943.05	2203.9	1162.17	1777.31	1636.28	1696.78	1158.34	1928.35	364.051	1139.69	1837.59	2212.25
4	2964.16	2525.09	2360.76	2007.11	1797.07	1184.27	1081.84	1521.51	649.697	2045.54	1727.34	1256.2	1578.19	873.173	1864.37
5	2565.08	2961.97	2366.67	1348.13	3999.55	1082.67	2240.95	2039.97	2680	1945.81	1380.1	1379.25	1126.71	717.71	1765.61
6	3005.58	2697.25	2368.93	975.299	4109.16	1320.9	2366.05	1929.92	1380.61	2331.24	1727.89	909.262	1369.71	710.179	2841.83
7	2883.97	3149.09	2655.24	969.293	2331.36	1248.14	1337.02	1146.9	2355.15	2478.61	2837.29	1889.48	1555.49	863.317	2437.37
8	2667.49	3963.91	2821.78	1349.5	1759.06	1033.06	2594.72	1307.16	2101.24	2171.92	2061.05	969.526	1265.8	1406.32	1781.85
9	2450.95	3174.76	2315.55	1449.92	1856.8	2308.72	3125.63	1628.69	1247.18	2042.73	1904.61	1328.68	1305.51	1278.74	1238.91
	NC_6724a	NC_7012a	NC_7173	PSC_6890	PSC_7331	PSC_7504	PSC_7513			NC	SD	PSC	SD
1	2913.79	2377.85	1633.18	1890.61	1369.12	1274.42	1911.52		1	2308.27	525.117	1611.42	291.671
2	2302.81	2280.07	2553.17	1839.32	1543.98	1570.57	1830.86		2	2378.68	123.726	1696.18	139.261
3	3039.44	2145.62	2529.31	1769.71	1703.46	1150.25	1729.84		3	2571.45	366.118	1588.31	254.014
4	2964.16	2525.09	2360.76	1662.82	1084.35	1676.36	1438.58		4	2616.67	254.709	1465.53	239.478
5	2565.08	2961.97	2366.67	2143.45	2320.31	1568.38	1203.34		5	2631.24	247.493	1808.87	446.656
6	3005.58	2697.25	2368.93	2135.12	1892.19	1656.13	1640.57		6	2690.59	259.954	1831	201.912
7	2883.97	3149.09	2655.24	1516.27	1613.02	2401.79	1618.73		7	2896.1	201.798	1787.45	357.019
8	2667.49	3963.91	2821.78	1380.54	2001.04	1734.17	1484.66		8	3151.06	578.21	1650.1	239.927
9	2450.95	3174.76	2315.55	1871.81	2000.5	1758.68	1274.39		9	2647.09	377.192	1726.34	274.605
