# Supplementary material for: Apical bulkheads accumulate as adaptive response to impaired bile flow in liver disease
Source: EMBO Rep. 2023 Jul 31;24(9):e57181. doi: 10.15252/embr.202357181 (PMC10481669; doi:10.15252/embr.202357181)
Supplement: Supplementary file 15 — Source Data for Figure 4 [file EMBR-24-e57181-s009.zip › Figure_4/4G/Junctionsperlength.xlsx]

## Sheet: Tabelle1
	NC_6724a	NC_7012a	NC_7173	PSC_6890a	PSC_6890b	PSC_6890c	PSC_7331a	PSC_7331b	PSC_7331c	PSC_7504a	PSC_7504b	PSC_7504c	PSC_7513a	PSC_7513b	PSC_7513c
50	0.0617188	0.0666774	0.0489738	0.072924	0.086511	0.0883278	0.079389	0.0746755	0.0920994	0.0773926	0.0859492	0.0840486	0.0736443	0.0811514	0.0916195
150	0.0544323	0.066269	0.0512406	0.0791209	0.0848871	0.0865385	0.0848228	0.0747932	0.0800418	0.0756039	0.0829839	0.080478	0.0751089	0.0738763	0.0797101
250	0.0544111	0.0583007	0.0522016	0.0883469	0.0897032	0.080693	0.0771131	0.0779466	0.0816937	0.091134	0.0880475	0.0871935	0.0692658	0.0726099	0.0924127
350	0.0513559	0.0649781	0.0507164	0.0634196	0.0730111	0.0845411	0.0782696	0.0757898	0.092179	0.0792988	0.081571	0.0834842	0.0643627	0.0671967	0.07484
450	0.0497826	0.0692408	0.0570804	0.081761	0.0743692	0.0675763	0.0776665	0.0685837	0.0837563	0.0717915	0.0881582	0.0863262	0.0643186	0.0561798	0.0887854
550	0.0519419	0.0695276	0.0566212	0.120131	0.095511	0.0758239	0.0726287	0.080171	0.0942341	0.0728088	0.0710695	0.0930093	0.0640536	0.0468201	0.0954683
650	0.0562967	0.0712484	0.0569317	0.0671141	0.0873419	0.0773168	0.0817745	0.0850851	0.0861345	0.0659863	0.0802665	0.0894261	0.0590399	0.0482441	0.0889846
750	0.0582379	0.0655858	0.0634286	0.0714198	0.0969904	0.074125	0.0784973	0.0783838	0.0904264	0.0737916	0.0753787	0.0843181	0.0603732	0.0531838	0.115495
850	0.0669015	0.0701533	0.0614334	0.0806519	0.0878979	0.078481	0.0797467	0.0900454	0.0812461	0.0688705	0.083079	0.0854939	0.0593567	0.0648036	0.0888954
950	0.0705191	0.0662674	0.0537721	0.0788721	0.0936715	0.0809409	0.0856481	0.0774464	0.086182	0.0702298	0.0790369	0.0752161	0.0599904	0.0532449	0.113754
	NC_6724a	NC_7012a	NC_7173	PSC_6890	PSC_7331	PSC_7504	PSC_7513				NC	SD	PSC	SD
50	0.0617188	0.0666774	0.0489738	0.0825876	0.0820546	0.0824635	0.0821384			50	0.0591233	0.00745686	0.082311	0.000220956
150	0.0544323	0.066269	0.0512406	0.0835155	0.0798859	0.0796886	0.0762318			150	0.057314	0.00646487	0.0798304	0.00257648
250	0.0544111	0.0583007	0.0522016	0.0862477	0.0789178	0.0887917	0.0780961			250	0.0549711	0.00252124	0.0830133	0.00460441
350	0.0513559	0.0649781	0.0507164	0.0736572	0.0820794	0.0814513	0.0687998			350	0.0556834	0.00657747	0.076497	0.00554573
450	0.0497826	0.0692408	0.0570804	0.0745688	0.0766689	0.082092	0.0697613			450	0.0587013	0.00802602	0.0757727	0.004425
550	0.0519419	0.0695276	0.0566212	0.0971553	0.0823446	0.0789625	0.0687807			550	0.0593636	0.00743661	0.0818108	0.010169
650	0.0562967	0.0712484	0.0569317	0.0772576	0.0843313	0.0785596	0.0654229			650	0.0614923	0.00690347	0.0763929	0.00687028
750	0.0582379	0.0655858	0.0634286	0.0808451	0.0824359	0.0778295	0.0763506			750	0.0624174	0.00308381	0.0793652	0.00240132
850	0.0669015	0.0701533	0.0614334	0.0823436	0.0836794	0.0791478	0.0710186			850	0.0661627	0.003598	0.0790474	0.00491916
950	0.0705191	0.0662674	0.0537721	0.0844948	0.0830922	0.0748276	0.0756631			950	0.0635195	0.0071077	0.0795194	0.00431289
