# Supplementary material for: Apical bulkheads accumulate as adaptive response to impaired bile flow in liver disease
Source: EMBO Rep. 2023 Jul 31;24(9):e57181. doi: 10.15252/embr.202357181 (PMC10481669; doi:10.15252/embr.202357181)
Supplement: Supplementary file 15 — Source Data for Figure 4 [file EMBR-24-e57181-s009.zip › Figure_4/4H/Rosettes.xlsx]

## Sheet: Sheet1
# rosettes	1	2	3	4	5	6	7	8	9	10
NC	27.6667	6.66667	2	4.33333	3.66667	4.66667	6	6.33333	8.66667	24.3333
SD	6.79869	3.77124	1.41421	3.29983	2.49444	5.90668	7.78888	6.18241	6.01849	12.4989
PSC	31.0833	27.0833	27.25	32.6667	39.75	25.9167	24.6667	29.1667	62.25	87
SD	16.1872	3.39935	19.1105	36.3464	42.4343	14.6473	23.2448	21.6664	38.7021	46.7483
	PSC_6890	1	2	3	4	5	6	7	8	9
	# rosettes	20.3333	25.3333	18	3	16.6667	25.3333	11.3333	23.3333	59.6667
	rosette radius	3.41982	3.19986	3.29167	3.04762	3.17708	3.23314	3.01587	3.31196	3.14327
	PSC_7331	1	2	3	4	5	6	7	8	9
	# rosettes	28	18.3333	5.33333	11	16	14	9	10	26
	rosette radius	3.06005	3.0404	3.05556	3.01754	3.01042	3.01235	3.04444	3.10526	3.08586
	PSC_7504	1	2	3	4	5	6	7	8	9
	# rosettes	55	33.3333	24.3333	27.3333	18.6667	14.6667	15.6667	17.3333	36
	Rosette radius	3.18801	3.06127	3.23534	3.06763	3.08052	3.13194	3.17442	3.04167	3.06623
	PSC_7513	1	2	3	4	5	6	7	8	9
	# rosettes	21	31.3333	61.3333	89.3333	107.667	49.6667	62.6667	66	127.333
	rosette radius	3.12704	3.14222	3.23926	3.46597	3.27879	3.07612	3.36114	3.22778	3.2751
