# Supplementary material for: Apical bulkheads accumulate as adaptive response to impaired bile flow in liver disease
Source: EMBO Rep. 2023 Jul 31;24(9):e57181. doi: 10.15252/embr.202357181 (PMC10481669; doi:10.15252/embr.202357181)
Supplement: Supplementary file 15 — Source Data for Figure 4 [file EMBR-24-e57181-s009.zip › Figure_4/4I/Rosettepernetworkvolume.xlsx]

## Sheet: Sheet1
	0	1	2	3	4	5	6	7	8	9
NC_6724	0.0463225	0.00573942	0.000416285	0.000613079	0.00109961	0.000449942	0	0.000108267	0.000699188	0.00320022
NC_7012	0.0741901	0.00674941	0.00079004	0.00111912	0.00142533	0	0.00193002	0.00114708	0.000776701	0.0094069
NC_7173	0.196356	0.0239947	0.00995769	0.0176816	0.00720141	0.00921729	0.008502	0.00415974	0.00768569	0.00438865
PSC_6890	0.273431	0.146859	0.0854295	0.00526679	0.0351572	0.0448572	0.0126759	0.0349273	0.046871	0.107796
PSC_7331	0.172312	0.0490627	0.0116568	0.0136372	0.0142738	0.0105607	0.00703905	0.00849941	0.0153393	0.00678621
PSC_7504	0.306227	0.0947899	0.0641324	0.0361266	0.0174997	0.0127033	0.0144897	0.00994406	0.0164196	0.0241801
PSC_7513	0.113271	0.099771	0.146307	0.194561	0.139077	0.0439185	0.0733668	0.0620509	0.0986495	0.0804601
NC	0.105623	0.0121612	0.00372134	0.00647128	0.00324212	0.00322241	0.00347734	0.00180503	0.00305386	0.00566526
SD	0.0651591	0.00837773	0.00441241	0.00792961	0.0028028	0.004243	0.00363929	0.00171819	0.00327535	0.00268986
PSC	0.216311	0.0976206	0.0768814	0.062398	0.051502	0.0280099	0.0268929	0.0288554	0.0443199	0.0548055
SD	0.0772993	0.0346226	0.0482435	0.0771345	0.0511828	0.0163988	0.026972	0.0218564	0.0338249	0.0409569
