# Supplementary material for: Apical bulkheads accumulate as adaptive response to impaired bile flow in liver disease
Source: EMBO Rep. 2023 Jul 31;24(9):e57181. doi: 10.15252/embr.202357181 (PMC10481669; doi:10.15252/embr.202357181)
Supplement: Supplementary file 15 — Source Data for Figure 4 [file EMBR-24-e57181-s009.zip › Figure_4/4J/Lobuleradius.xlsx]

## Sheet: Sheet1
[um]	Median			Mean
NC7144	435.8		NC	512.029
PSC7504	1138.05		PSC	968.375
PSC7331	798.7
PSC6890	625.25
PSC7513	1343.4
h6929_nc	537.06
h6936_nc	544.274
h7194_nc	512.029
h7173_nc	376.127
