# Supplementary material for: Apical bulkheads accumulate as adaptive response to impaired bile flow in liver disease
Source: EMBO Rep. 2023 Jul 31;24(9):e57181. doi: 10.15252/embr.202357181 (PMC10481669; doi:10.15252/embr.202357181)
Supplement: Supplementary file 15 — Source Data for Figure 4 [file EMBR-24-e57181-s009.zip › Figure_4/4K/BCpressure_Control.xlsx]

## Sheet: Sheet1
	NC_6724	NC_7012	NC_7173			NC
1	2140.42	1976.34	2046.05		1	2046.05
2	2128.03	1961.25	2030.44		2	2030.44
3	2102.07	1935.7	2009		3	2009
4	2063.03	1899.71	1981.47		4	1981.47
5	2009.98	1851.77	1946.36		5	1946.36
6	1940.67	1788.45	1898.35		6	1898.35
7	1863.71	1713.3	1835.37		7	1835.37
8	1774.4	1617.38	1753.21		8	1753.21
9	1622.26	1472.07	1623.34		9	1622.26
10	1291.61	1212.98	1305.4		10	1291.61
