# Supplementary material for: Apical bulkheads accumulate as adaptive response to impaired bile flow in liver disease
Source: EMBO Rep. 2023 Jul 31;24(9):e57181. doi: 10.15252/embr.202357181 (PMC10481669; doi:10.15252/embr.202357181)
Supplement: Supplementary file 15 — Source Data for Figure 4 [file EMBR-24-e57181-s009.zip › Figure_4/4L/BCpressure_PSC.xlsx]

## Sheet: Sheet1
	6890a	6890b	6890c	7331a	7331b	7331c	7504a	7504b	7504c	7513a	7513b	7513c
1	36349.1	3421.41	9785.94	4220.3	6597.72	17254.9	5996.72	9503.91	13887	7356	355851	6598.68
2	36329.8	3411.71	7367.76	4195.03	6572.33	14063.9	5958.71	9432.26	13781.7	7242.89	355821	6533.86
3	36291.7	3394.78	5175.17	4155.83	6519.28	11000.8	5875.49	9311.72	13654.9	7118.43	355762	6432.06
4	36207.6	3367.02	4610.4	4094.2	6443.29	10609.1	5766.85	9094.79	13478.8	6989.02	355644	6308.65
5	36102.3	3325.91	4377.95	4028.27	6339.35	10437.5	5639.78	8787.07	13189.7	6875.97	355146	6133.92
6	35986.2	3284.4	4105.78	3943.82	6206.28	10204.6	5460.09	8387.43	12711.2	6723.05	354445	5886.42
7	35447.1	3236.76	3808.36	3807.14	6002.56	9224.46	5168.18	7775.94	12063.1	6466.41	351777	5429.83
8	32759.1	3159.87	3481.42	3587.18	5549.37	7675.05	4705.76	6978.56	11227.2	5938.72	322634	4800.68
9	27823.8	2922.43	3102.43	3255.11	4669.26	6405.28	4061.29	5833.5	9688.22	5075.97	256228	3966.46
10	15255.3	2402.73	2512.19	2596.82	3172.29	4171.97	2949.92	3740.28	5736.27	3463.44	127274	2790.97
	PSC_6890	PSC_7331	PSC_7504	PSC_7513				PSC
1	9785.94	6597.72	9503.91	7356			1	8429.96
2	7367.76	6572.33	9432.26	7242.89			2	7305.32
3	5175.17	6519.28	9311.72	7118.43			3	6818.85
4	4610.4	6443.29	9094.79	6989.02			4	6716.15
5	4377.95	6339.35	8787.07	6875.97			5	6607.66
6	4105.78	6206.28	8387.43	6723.05			6	6464.67
7	3808.36	6002.56	7775.94	6466.41			7	6234.48
8	3481.42	5549.37	6978.56	5938.72			8	5744.05
9	3102.43	4669.26	5833.5	5075.97			9	4872.62
10	2512.19	3172.29	3740.28	3463.44			10	3317.87
