# Supplementary material for: Apical bulkheads accumulate as adaptive response to impaired bile flow in liver disease
Source: EMBO Rep. 2023 Jul 31;24(9):e57181. doi: 10.15252/embr.202357181 (PMC10481669; doi:10.15252/embr.202357181)
Supplement: Supplementary file 15 — Source Data for Figure 4 [file EMBR-24-e57181-s009.zip › Figure_4/4M/RosetteNetworkvolume.xlsx]

## Sheet: Sheet1
PSC6890	Pressure [Pa]	Rosette/network volume		PSC7331	Pressure [Pa]	Rosette/network volume		PSC7504	Pressure [Pa]	Rosette/network volume		PSC7513	Pressure [Pa]	Rosette/network volume		NC6724	Pressure [Pa]	Rosette/network volume		NC7012	Pressure [Pa]	Rosette/network volume		NC7173	Pressure [Pa]	Rosette/network volume
	9785.94	0.273431			6597.72	0.172312			9503.91	0.306227			7356	0.113271			2140.42	0.046322			1976.34	0.07419			2046.05	0.196356
	7367.76	0.146859			6572.33	0.049063			9432.26	0.09479			7242.89	0.099771			2128.03	0.005739			1961.25	0.006749			2030.44	0.023995
	5175.17	0.08543			6519.28	0.011657			9311.72	0.064132			7118.43	0.146307			2102.07	0.000416			1935.7	0.00079			2009	0.009958
	4610.4	0.005267			6443.29	0.013637			9094.79	0.036127			6989.02	0.194561			2063.03	0.000613			1899.71	0.001119			1981.47	0.017682
	4377.95	0.035157			6339.35	0.014274			8787.07	0.0175			6875.97	0.139077			2009.98	0.0011			1851.77	0.001425			1946.36	0.007201
	4105.78	0.044857			6206.28	0.010561			8387.43	0.012703			6723.05	0.043919			1940.67	0.00045			1788.45	0			1898.35	0.009217
	3808.36	0.012676			6002.56	0.007039			7775.94	0.01449			6466.41	0.073367			1863.71	0			1713.3	0.00193			1835.37	0.008502
	3481.42	0.034927			5549.37	0.008499			6978.56	0.009944			5938.72	0.062051			1774.4	0.000108			1617.38	0.001147			1753.21	0.00416
	3102.43	0.046871			4669.26	0.015339			5833.5	0.01642			5075.97	0.098649			1622.26	0.000699			1472.07	0.000777			1623.34	0.007686
	2512.19	0.107796			3172.29	0.006786			3740.28	0.02418			3463.44	0.08046			1291.61	0.0032			1212.98	0.009407			1305.4	0.004389
