# Supplementary material for: Apical bulkheads accumulate as adaptive response to impaired bile flow in liver disease
Source: EMBO Rep. 2023 Jul 31;24(9):e57181. doi: 10.15252/embr.202357181 (PMC10481669; doi:10.15252/embr.202357181)
Supplement: Supplementary file 15 — Source Data for Figure 4 [file EMBR-24-e57181-s009.zip › Figure_4/4N/RosetteConnectivity.xlsx]

## Sheet: Sheet1
PSC6890	Connectivity	Rosette/network volume		PSC7331	Connectivity	Rosette/network volume		PSC7504	Connectivity	Rosette/network volume		PSC7513	Connectivity	Rosette/network volume		NC6724	Connectivity	Rosette/network volume		NC7012	Connectivity	Rosette/network volume		NC7173	Connectivity	Rosette/network volume
	0.469926	0.273431			0.521764	0.172312			0.819464	0.306227			0.756783	0.113271			0.762021	0.046322			0.496787	0.07419			0.588565	0.196356
	0.529083	0.146859			0.640582	0.049063			0.90095	0.09479			0.773143	0.099771			0.862005	0.005739			0.672596	0.006749			0.86521	0.023995
	0.567906	0.08543			0.746941	0.011657			0.942477	0.064132			0.819658	0.146307			0.925119	0.000416			0.766023	0.00079			0.85786	0.009958
	0.629476	0.005267			0.785879	0.013637			0.895516	0.036127			0.75553	0.194561			0.922027	0.000613			0.808294	0.001119			0.864334	0.017682
	0.63948	0.035157			0.817928	0.014274			0.832337	0.0175			0.669933	0.139077			0.849811	0.0011			0.851906	0.001425			0.852077	0.007201
	0.707372	0.044857			0.843809	0.010561			0.922072	0.012703			0.807722	0.043919			0.868292	0.00045			0.89002	0			0.860065	0.009217
	0.615171	0.012676			0.698186	0.007039			0.93008	0.01449			0.625344	0.073367			0.973867	0			0.983637	0.00193			0.859405	0.008502
	0.585203	0.034927			0.719631	0.008499			0.942997	0.009944			0.521087	0.062051			0.9491	0.000108			0.970866	0.001147			0.912952	0.00416
	0.358667	0.046871			0.707113	0.015339			0.932988	0.01642			0.475195	0.098649			0.952702	0.000699			0.950893	0.000777			0.786433	0.007686
	0.289098	0.107796			0.727607	0.006786			0.882304	0.02418			0.467127	0.08046			0.873645	0.0032			0.900968	0.009407			0.708106	0.004389
