# Supplementary material for: Apical bulkheads accumulate as adaptive response to impaired bile flow in liver disease
Source: EMBO Rep. 2023 Jul 31;24(9):e57181. doi: 10.15252/embr.202357181 (PMC10481669; doi:10.15252/embr.202357181)
Supplement: Supplementary file 16 — Source Data for Figure 5 [file EMBR-24-e57181-s003.zip]

Archive with 10 entries (6 files):
- Figure_5/
- Figure_5/5A/
- Figure_5/5A/IF_50um_#16-2_Fibronectin_647_555_BSEP_Phall_488_DAPI_EarlyPSC_axis_1-2.tif
- Figure_5/5A/IF_50um_#16-5_Fibronectin_647_555_BSEP_Phall_488_DAPI_LatePSC_axis_1-1.tif
- Figure_5/5A/IF_50um_#17-2_Fibronectin_647_555_BSEP_Phall_488_DAPI_LateALD_axis_1-1.tif
- Figure_5/5A/Readme.txt
- Figure_5/5B/
- Figure_5/5B/Rosettemm2.xlsx
- Figure_5/5C/
- Figure_5/5C/Rosettediameter.xlsx
