# Supplementary material for: Apical bulkheads accumulate as adaptive response to impaired bile flow in liver disease
Source: EMBO Rep. 2023 Jul 31;24(9):e57181. doi: 10.15252/embr.202357181 (PMC10481669; doi:10.15252/embr.202357181)
Supplement: Supplementary file 16 — Source Data for Figure 5 [file EMBR-24-e57181-s003.zip › Figure_5/5A/Readme.txt]

Immunofluorescence of human liver tissue of early-stage PSC, late stage PSC and late-stage ALD.

Channels:
Fibronectin_647
BSEP_555
Phalloidin_488
DAPI
