# Supplementary material for: Apical bulkheads accumulate as adaptive response to impaired bile flow in liver disease
Source: EMBO Rep. 2023 Jul 31;24(9):e57181. doi: 10.15252/embr.202357181 (PMC10481669; doi:10.15252/embr.202357181)
Supplement: Supplementary file 16 — Source Data for Figure 5 [file EMBR-24-e57181-s003.zip › Figure_5/5B/Rosettemm2.xlsx]

## Sheet: Sheet1
	PSC_350	PSC_346	PSC_452	PSC_90	PSC_1539	PSC_2212	PSC_26	PSC_2068		ALD_2327	ALD_2225	ALD_2178	ALD_2208	ALD_2219	ALD_2173
# Rosettes	74	56	74	19	44	31	109	20		4	7	8	2	4	3
# Rosettes/mm^2	20.6704	15.6425	20.6704	5.30726	12.2905	8.65922	30.4469	5.58659		1.11732	1.95531	2.23464	0.558659	1.11732	0.837989
	Early stage PSC	End stage PSC	End stage ALD
# Rosettes	68	44.6	4.66667
# Rosettes/mm^2	18.9944	12.4581	1.30354
