# Supplementary material for: Apical bulkheads accumulate as adaptive response to impaired bile flow in liver disease
Source: EMBO Rep. 2023 Jul 31;24(9):e57181. doi: 10.15252/embr.202357181 (PMC10481669; doi:10.15252/embr.202357181)
Supplement: Supplementary file 16 — Source Data for Figure 5 [file EMBR-24-e57181-s003.zip › Figure_5/5C/Rosettediameter.xlsx]

## Sheet: Sheet1
	PSC_350	PSC_346	PSC_452	PSC_90	PSC_1539	PSC_2212	PSC_26	PSC_2068		ALD_2327	ALD_2225	ALD_2178	ALD_2208	ALD_2219	ALD_2173
Mean rosettes diameter	9.20358	12.1541	8.18678	8.31584	8.50607	7.58842	11.7471	8.069		6.6225	9.93729	8.52138	7.6565	8.93225	8.62333
	Early stage PSC	End stage PSC	End stage ALD
Mean rosettes diameter	9.84816	8.84528	8.38221
